# Supplementary material for: Age Matters: A Study on Perceived Discrimination Among Older Adults in Healthcare in Lithuania
Source: Healthcare (Basel). 2025 Dec 5;13(24):3192. doi: 10.3390/healthcare13243192 (PMC12732492; doi:10.3390/healthcare13243192)
Supplement: Supplementary file 1 [file healthcare-13-03192-s001.zip]

Archive with 1 entries (1 files):
- healthcare-3927109-supplementary.pdf
